# Supplementary material for: Maternal One-Carbon Metabolism during the Periconceptional Period and Human Foetal Brain Growth: A Systematic Review
Source: Genes (Basel). 2021 Oct 17;12(10):1634. doi: 10.3390/genes12101634 (PMC8535925; doi:10.3390/genes12101634)
Supplement: Supplementary file 1 [file genes-12-01634-s001.zip]

Archive with 1 entries (1 files):
- genes-1399885-supplementary.pdf
